# Supplementary material for: Endocannabinoid Tone and Oxylipins in Rheumatoid Arthritis and Osteoarthritis—A Novel Target for the Treatment of Pain and Inflammation?
Source: Int J Mol Sci. 2025 Jun 14;26(12):5707. doi: 10.3390/ijms26125707 (PMC12192655; doi:10.3390/ijms26125707)
Supplement: Supplementary file 1 [file ijms-26-05707-s001.zip]

Archive with 1 entries (1 files):
- ijms-3636205-supplementary.pdf
